# Supplementary material for: PfATP4 inhibitors in the Medicines for Malaria Venture Malaria Box and Pathogen Box block the schizont-to-ring transition by inhibiting egress rather than invasion
Source: Front Cell Infect Microbiol. 2022 Nov 30;12:1060202. doi: 10.3389/fcimb.2022.1060202 (PMC9747762; doi:10.3389/fcimb.2022.1060202)
Supplement: Supplementary file 1 [file Table_1.xlsx]

## Sheet: Supplementary table 1
	Lactate dehydrogenase growth assay						Egress of wild type and PfATP4-mutant parasites						Egress of wild type (3D7_Hyp1-Nluc) parasites
Compound	Proliferation IC50 (nM) (mean ± SEM)						Egress IC50 (nM) (mean ± SEM)						Egress IC50 (nM) (mean ± SEM)
	3D7	MB14RS374R	Fold difference	n	p	p-value summary	3D7_Hyp1-Nluc	MB14RS374R_Hyp1-Nluc	Fold difference	n	p	p-value summary	Na+-based buffer	K+-based buffer	Fold difference	n	p	p-value summary
MMV665878	65.3 ± 14	268 ± 26	4.1	3	0.0023	p<0.01	43.2 ± 15	324 ± 15	7.5	3	0.0002	p<0.001	87.8 ± 23	238 ± 57	2.7	4	0.049	p<0.05
MMV396719	252 ± 43	545 ± 51	2.2	3	0.012	p<0.05	416 ± 60	5110 ± 530	12	3	0.0009	p<0.001	347 ± 84	803 ± 92	2.3	3	0.021	p<0.05
MMV006239	198 ± 15	1260 ± 160	6.4	3	0.0024	p<0.01	256 ± 25	1500 ± 89	5.9	3	0.0002	p<0.001	205 ± 36	704 ± 66	3.4	4	0.0006	p<0.001
MMV020136	332 ± 44	2580 ± 170	7.8	3	0.0002	p<0.001	360 ± 21	3270 ± 220	9.1	3	0.0002	p<0.001	318 ± 36	1100 ± 95	3.5	4	0.0003	p<0.001
MMV020710	99.8 ± 8.0	731 ± 100	7.3	3	0.0034	p<0.01	215 ± 31	1190 ± 280	5.5	3	0.025	p<0.05	235 ± 60	626 ± 150	2.7	5	0.045	p<0.05
MB14a	2444 ± 213	>10 000	>4	6
Cipargamin	1.45 ± 0.14	4.06 ± 0.41	2.8	2	0.026	p<0.05
Chloroquineb	18.4 ± 0.78	16.0 ± 0.67	0.87	3	0.084	ns
Compound 1							642 ± 140	425 ± 95	0.66	3	0.27	ns	201 ± 35	183 ± 12	0.91	3	0.67	ns
Supplementary Table 1. Potencies of the compounds used in this study: IC50 values (mean ± standard error of mean (SEM)) for asexual blood-stage parasite proliferation and IC50 values (mean ± SEM) for egress. IC50 values were derived from curves plotted in GraphPad Prim using the model “log(inhibitor) vs. response – Variable slope (four parameters)”. IC50 values were averaged from n independent ex…
aFor MB14, the lactate dehydrogenase growth assay was conducted using 3D7 and MB14RS374R (n=3) or MB14RS374R_Hyp1-Nluc (n=3) parasites.
bFor chloroquine, the lactate dehydrogenase growth assay was conducted using 3D7 and MB14RS374R_Hyp1-Nluc parasites.
